# Supplementary material for: Mechanical stiffness of reconstituted actin patches correlates tightly with endocytosis efficiency
Source: PLoS Biol. 2019 Oct 25;17(10):e3000500. doi: 10.1371/journal.pbio.3000500 (PMC6834286; doi:10.1371/journal.pbio.3000500)
Supplement: S1 Data — (XLSX) [file pbio.3000500.s003.xlsx]

## Sheet: Figure 1B-C-D
	Fig 1 B
	Normalized time
WT	0.888889	2.77778	1.22222	0.777778	0.888889	0.888889	2	1.66667	0.777778	1	2.44444	2.77778	1	1	1	0.777778	0.777778	1	0.888889	0.777778	1.44444	1.44444	0.777778	2.33333	0.888889	2.11111	2	1.77778	6.55556	3.11111	0.888889	2	6.22222	0.888889	0.777778	2.77778	0.777778	1	0.888889	0.777778	1.22222	1.22222	0.777778	4.55556	0.888889	0.888889	0.777778	5	1.66667
sac6Δ	1.88889	2.77778	1.11111	1.33333	2.88889	0.777778	1.33333	2.11111	1.11111	1.44444	1.44444	1.33333	0.777778	1.11111	2.33333	2.11111	1	1.55556	4.77778	1	1.22222	2	2.55556	3.66667	3.33333	2.11111	1.33333	1.11111	0.777778	2.88889	1.77778	0.888889	2.88889	1.11111	0.777778	1.33333	1.11111	1.11111	1.77778	1.33333	3.44444	1.55556	1.44444	0.777778	1.11111	0.888889	1.22222	0.888889	2.33333
scp1Δ	1.44444	0.777778	0.888889	1.33333	1.66667	0.888889	0.888889	1.66667	0.777778	1.33333	1.11111	0.888889	1.22222	2	1	3	1	0.777778	0.777778	4.55556	0.888889	2.55556	3.44444	2	0.777778	0.777778	0.888889	1	4.11111	2.55556	2.88889	0.777778	3.11111	1.33333	0.888889	1.33333	1	0.777778	0.777778	1	0.777778	0.777778	1	2.44444	0.888889	0.777778	1	0.777778	0.777778
sac6Δscp1Δ	3.55556	2.88889	4	1.44444	1.77778	1	1.22222	1.66667	1.77778	2.55556	1.11111	3.55556	9.55556	1.66667	1.22222	0.777778	3.22222	4.66667	2.33333	1.44444	2.55556	7.77778	2	0.777778	2.77778	1.11111	2.22222	1	1.22222	1.55556	2.33333	2.33333	1.88889	0.888889	1.55556	2.11111	1.77778	1.44444	1.22222	1.11111	1	1	1	2.11111	1.55556	1.55556	1.66667	1.11111	1.22222
abp140Δ	1.66667	0.777778	1.22222	3.22222	1.33333	0.777778	0.888889	2.55556	0.888889	1.66667	1.11111	0.888889	0.888889	1	1.11111	0.777778	1	1	2.33333	0.777778	1	0.777778	0.777778	0.888889	1.44444	0.777778	1	2.77778	1.55556	0.888889	2.22222	0.777778	1.22222	1.11111	1.33333	1.33333	0.888889	1.88889	1.55556	1.11111	0.888889	1.77778	1.22222	0.777778	0.777778	0.888889	0.777778	1.11111	0.888889
sac6Δabp140Δ	4.1	1	7.4	0.8	3.3	0.9	1	1.5	1.1	1.5	4.6	0.7	3.1	2.4	2.8	2.3	4.4	2.6	1	1	0.8	1	1.1	1.8	2.6	1.7	1.3	0.7	1.1	1.9	1	1	0.8	1	1.7	0.8	6.4	1.9	2	0.8	1	2.1	3	1.2	1.9	1.3	1	0.7	7.9
	Fig 1 C-D
	Maximal Displacement (um)
WT	0.113547	0.408099	0.333378	0.525358	0.135595	0.312642	0.582884	0.320403	0.12532	0.188322	1.17578	0.358403	0.23461	0.158013	0.282413	0.127475	0.103392	0.28746	0.135059	0.292072	0.801988	0.704503	0.123976	0.530125	0.494292	0.749155	0.554756	0.405848	0.519008	1.07011	0.184201	0.341855	0.896619	0.121709	0.112539	0.388417	0.0766094	0.413168	0.17596	0.571071	0.253144	0.131217	0.350728	0.98277	0.202726	0.099905	0.482813	0.657928	0.75183
sac6Δ	0.0553173	0.256743	0.075	0.0300666	0.147272	0.0603738	0.195041	0.533769	0.0458039	0.145114	0.0336155	0.109	0.0332415	0.0538145	0.0562939	0.278298	0.0572189	0.163884	0.342032	0.111503	0.0825651	0.268153	0.206465	0.428656	0.336134	0.105773	0.0438634	0.0524976	0.0493964	0.759412	0.0368782	0.0991615	0.203384	0.0244131	0.067082	0.0762955	0.137383	0.20694	0.093086	0.0718471	0.185389	0.0990454	0.109659	0.0703847	0.361621	0.0870919	0.458053	0.385934	0.240127
scp1Δ	0.807402	0.144627	0.317065	0.217092	0.564089	0.0750267	0.0901388	0.227502	0.128351	0.326671	0.369915	0.209117	0.437852	0.244755	0.529545	1.14601	0.170602	0.256182	0.166208	0.890126	0.288402	0.985614	0.33874	0.282337	0.0948262	0.203384	0.238883	1.03489	1.2845	0.553014	0.524588	0.0898721	0.539424	0.180602	0.142215	0.527822	0.253513	0.154324	0.165012	0.376431	0.209974	0.208856	0.134852	0.644175	0.245008	0.111018	0.691229	0.201316	0.139187
sac6Δscp1Δ	0.274401	0.277908	0.396679	0.505589	0.447756	0.147567	0.111005	0.186593	0.092358	0.130736	0.0550364	0.237245	0.44673	0.215035	0.485499	0.0468188	1.00717	0.235716	0.126779	0.0962133	0.495259	0.594855	0.953206	0.0961665	0.927923	0.0706045	0.523516	0.0810062	0.0434166	0.298573	0.165097	0.129865	1.0275	0.146632	0.129402	0.664032	0.23678	0.17809	0.0778974	0.309803	0.143056	0.0482597	0.380396	0.548184	0.074	0.229896	0.298081	0.550295	0.136312
abp140Δ	0.512149	0.268269	0.493579	1.61084	0.955256	1.05718	0.20001	0.68736	0.674514	0.436767	0.934283	0.451143	0.169623	0.173173	0.279517	0.132061	0.229896	0.265243	0.550485	0.122528	0.0758222	0.155913	0.278442	0.122654	0.690072	0.0901388	0.149	1.01803	0.463228	0.391175	0.317208	0.121062	0.984007	0.148758	0.285792	0.10728	0.278115	0.586435	0.517262	0.2272	0.102552	0.363798	0.3608	0.313919	0.216707	0.0934345	0.194941	0.241133	0.0839345
sac6Δabp140Δ	0.326928	0.107564	0.984919	0.0776209	0.12313	0.0729452	0.0450111	0.195041	0.121672	0.060407	0.423104	0.0451774	0.180867	0.064846	0.258118	0.397654	0.340309	0.576168	0.132503	0.460297	0.0599083	0.114547	0.582472	0.0961873	0.173649	0.0741485	0.278627	0.0616198	0.0605392	0.264492	0.491024	0.106367	0.153838	0.139703	0.672441	0.086209	0.707065	0.665908	0.310227	0.112254	0.472652	0.455409	1.27766	0.0720347	0.0223607	0.382027	0.0774209	0.0900888	0.793083
[truncated: 1,373 more columns]
