# Supplementary material for: Mechanical stiffness of reconstituted actin patches correlates tightly with endocytosis efficiency
Source: PLoS Biol. 2019 Oct 25;17(10):e3000500. doi: 10.1371/journal.pbio.3000500 (PMC6834286; doi:10.1371/journal.pbio.3000500)
Supplement: S2 Data — (XLSX) [file pbio.3000500.s004.xlsx]

## Sheet: Figure 2A
Normalized rate of assembly
WT	1.24015	2.06324	1.75449	1.50475	1.64446	2.53607	0.935627	2.60458	2.64759	0.627081	1.41841	2.9258	1.7964	1.04837	2.97242	1.55645	0.34392	1.02347	0.652059	0.338112	2.098	1.68723	0.912192	0.924133	3.64398	1.74478	1.34818	0.782187	2.9933	1.7988	1.23731	0.391114	1.87414	1.95516	2.89209	0.295671	1.67492	3.11839	1.24974	2.18516	1.44887	0.800707	0.73146	1.21395	0.465031	1.08111	1.45768	0.943425	0.943871
sac6Δ	0.956259	0.219722	0.256843	0.334457	0.771586	0.381326	0.485379	0.349362	0.444237	0.491471	0.846032	0.985013	1.14775	0.43185	0.183819	0.683129	0.788685	0.123873	0.789172	0.2315	0.50532	0.612988	0.660507	0.522378	0.112704	0.804971	0.401755	0.403907	0.633945	0.207416	0.54102	0.349728	0.0928438	0.326578	0.658314	0.735724	0.392129	0.147835	0.418691	1.68102	0.341199	0.605637	0.446755	0.434774	0.500325	0.174113	0.269312	0.692064	0.321867
scp1Δ	0.431322	0.201446	1.90764	1.11636	1.20583	1.41698	0.971611	0.967834	0.815531	0.936561	0.391926	1.08517	1.23223	0.219722	0.495289	0.427666	1.44761	0.430347	0.807489	0.723215	1.02668	2.36455	2.03253	0.638575	0.655227	0.382585	0.191902	1.90777	1.28682	0.859719	0.635245	1.39781	1.39205	0.218504	0.757981	1.26562	0.896434	0.802494	0.0666071	0.501584	0.902567	0.625538	0.731054	1.02985	1.30964	1.56896	0.388433	0.414751	0.614857
sac6Δscp1Δ	1.75656	0.718951	0.499634	1.25944	0.402892	0.4299	1.58789	1.07522	0.718463	0.412192	0.516895	0.472951	0.977297	0.633783	0.304646	0.473479	0.975997	0.65145	0.300097	0.664771	0.600032	0.887824	0.377102	0.560759	1.25457	1.45902	0.174617	1.14381	0.0876858	1.39002	0.464138	0.116603	0.256275	1.51742	0.21099	0.377711	0.44574	0.267241	0.909349	1.02575	0.853139	0.75928	0.224799	0.670539	0.575989	0.482333	0.745553	0.66932	0.998822
abp140Δ	1.23325	3.12058	2.58752	0.532897	1.90318	1.63321	1.51158	0.453172	2.16672	0.972504	1.07225	0.739176	1.07672	2.2947	0.634392	2.2473	0.508691	0.435708	5.11798	1.38697	0.835757	0.889205	1.50605	0.300544	0.796727	0.786735	1.89343	1.09455	0.682032	0.675818	0.742101	0.080822	1.09171	1.86317	1.36313	0.134433	0.489197	0.855861	1.07944	0.463813	0.228251	0.544675	1.33308	0.768865	3.34701	1.21326	0.748152	0.800625	1.22106
sac6Δabp140Δ	0.834072	1.24598	0.935362	0.723718	0.932253	0.568905	0.287992	0.803573	0.827787	1.23864	0.493616	1.22461	0.138736	0.472378	0.277407	0.736355	1.88157	0.432947	0.991267	1.33655	0.0778035	2.11049	0.579954	0.944889	1.08184	1.09295	1.29673	1.43705	0.661264	0.794443	1.02964	1.17949	1.02269	1.32438	0.733708	1.10162	0.992987	1.02871	0.267747	1.66365	0.852266	0.839034	0.839299	1.30969	0.927489	1.09514	0.854846	0.431095	1.95157
[truncated: 2,476 more columns]

## Sheet: Figure 2B
	WT (Gray curve)
Thickness (μm)	-0.00238752	-0.00104561	-0.00713291	-0.0030112	0.00136475	-0.00358386	-0.000718117	-0.000484085	-0.00190527	-0.00281466	-0.00225457	-0.00222467	8.3953e-05	0.000137453	-0.00286378	0.000165701	0.000771848	-0.000498195	0.00211114	-0.00147609	-0.00157519	-0.00152599	-5.31272e-05	0.00110497	0.000329897	0.00251341	0.000293812	-0.000646854	-0.00126723	-0.00129234	0.000257085	-0.000205237	-0.00107631	0.00300897	0.00372906	0.00106049	0.0020595	-0.00137801	0.00102883	0.000802192	0.00140514	-0.00102326	-0.00173136	-0.000347338	2.27901e-05	0.00497204	0.000603351	0.000978474	-0.00133227
Time (s)	300	310	320	330	340	350	360	370	380	390	400	410	420	430	440	450	460	470	480	490	500	510	520	530	540	550	560	570	580	590	600	610	620	630	640	650	660	670	680	690	700	710	720	730	740	750	760	770	780
	WT (Black curve)
Thickness (μm)	-0.00364767	-0.000991313	0.000619329	0.00122613	0.0034018	0.00508941	0.0068614	0.00685722	0.00451657	0.00387262	0.00430714	0.0013299	0.0019436	0.00221473	0.00192332	-0.000445157	0.000505881	0.000270837	0.00132214	0.00509352	0.00540787	0.00403443	0.00655655	0.00670167	0.0163249	0.0345713	0.0561816	0.0784565	0.0981921	0.121917	0.145687	0.166569	0.187073	0.21031	0.223271	0.244055	0.25923	0.279777	0.295507	0.311197	0.317935	0.329887	0.339223	0.350892	0.362039	0.372504	0.379278	0.39091	0.400596
Time (s)	400	410	420	430	440	450	460	470	480	490	500	510	520	530	540	550	560	570	580	590	600	610	620	630	640	650	660	670	680	690	700	710	720	730	740	750	760	770	780	790	800	810	820	830	840	850	860	870	880
	sac6Δ (Black curve)
Thickness (μm)	0.541732	0.541916	0.538442	0.534395	0.537597	0.529489	0.524804	0.516922	0.512838	0.509417	0.508667	0.516993	0.528942	0.540258	0.545068	0.547113	0.534092	0.522257	0.512672	0.507477	0.502305	0.509084	0.514323	0.516481	0.518182	0.517513	0.523307	0.517935	0.522389	0.522202	0.528697	0.526937	0.533696	0.527952	0.529557	0.52607	0.52465	0.526994	0.52996	0.531746	0.535703	0.533455	0.528332	0.528621	0.527195	0.517921	0.516916	0.515969	0.516008
Time (s)	180	190	200	210	220	230	240	250	260	270	280	290	300	310	320	330	340	350	360	370	380	390	400	410	420	430	440	450	460	470	480	490	500	510	520	530	540	550	560	570	580	590	600	610	620	630	640	650	660
	sac6Δ (Gray curve 1)
Thickness (μm)	0.411833	0.434672	0.435172	0.439299	0.44054	0.431594	0.428105	0.428343	0.427649	0.431406	0.435043	0.439087	0.437364	0.436552	0.428282	0.421691	0.424497	0.427195	0.427607	0.431578	0.43617	0.438344	0.435343	0.441704	0.440363	0.442113	0.440623	0.444032	0.445776	0.449501	0.453913	0.450776	0.456625	0.456676	0.462077	0.463539	0.465301	0.461129	0.463557	0.461939	0.459182	0.45845	0.456061	0.448716	0.448045	0.448066	0.447624	0.443283	0.432787
Time (s)	180	190	200	210	220	230	240	250	260	270	280	290	300	310	320	330	340	350	360	370	380	390	400	410	420	430	440	450	460	470	480	490	500	510	520	530	540	550	560	570	580	590	600	610	620	630	640	650	660
	sac6Δ (Gray curve 2)
Thickness (μm)	0.911685	0.892315	0.880648	0.87173	0.869272	0.862634	0.863277	0.862939	0.869285	0.879987	0.892857	0.897992	0.880777	0.88176	0.880624	0.871745	0.870053	0.894918	0.893596	0.896255	0.888861	0.894073	0.894833	0.890593	0.884361	0.88897	0.880278	0.868986	0.86778	0.868606	0.873607	0.881933	0.895151	0.902826	0.909966	0.89926	0.90566	0.905674	0.905711	0.896132	0.906008	0.894689	0.891852	0.882431	0.885337	0.885531	0.886335	0.8755	0.88356
Time (s)	180	190	200	210	220	230	240	250	260	270	280	290	300	310	320	330	340	350	360	370	380	390	400	410	420	430	440	450	460	470	480	490	500	510	520	530	540	550	560	570	580	590	600	610	620	630	640	650	660
	sac6Δscp1Δ (Black curve 1)
Thickness (μm)	0.540665	0.541731	0.558263	0.575138	0.590638	0.604402	0.620659	0.632587	0.64653	0.657334	0.672102	0.680362	0.692218	0.705464	0.709987	0.71779	0.725848	0.735962	0.746089	0.752905	0.761621	0.767966	0.77675	0.78225	0.786166	0.788433	0.788623	0.798633	0.798143	0.804211	0.810027	0.817632	0.818966	0.821817	0.82649	0.832088	0.834499	0.841307	0.848481	0.851019	0.854004	0.860431	0.835319	0.830283	0.835609	0.841352	0.835285	0.839489	0.864348
Time (s)	300	310	320	330	340	350	360	370	380	390	400	410	420	430	440	450	460	470	480	490	500	510	520	530	540	550	560	570	580	590	600	610	620	630	640	650	660	670	680	690	700	710	720	730	740	750	760	770	780
	sac6Δscp1Δ (Black curve 2)
Thickness (μm)	0.456465	0.445982	0.445765	0.446204	0.444819	0.444482	0.449075	0.448429	0.448725	0.453048	0.457093	0.454333	0.458053	0.460509	0.467957	0.467198	0.467894	0.468111	0.45594	0.449811	0.450544	0.448534	0.444101	0.44502	0.439899	0.432802	0.443741	0.442982	0.442017	0.452468	0.439245	0.434764	0.4413	0.447174	0.435174	0.457473	0.45782	0.444385	0.450982	0.451193	0.444055	0.44531	0.451456	0.450152	0.449453	0.455766	0.458444	0.464008	0.457176
Time (s)	340	350	360	370	380	390	400	410	420	430	440	450	460	470	480	490	500	510	520	530	540	550	560	570	580	590	600	610	620	630	640	650	660	670	680	690	700	710	720	730	740	750	760	770	780	790	800	810	820
	sac6Δscp1Δ (Gray curve)
Thickness (μm)	0.502979	0.519582	0.519111	0.52038	0.51122	0.517193	0.51907	0.514099	0.516041	0.520568	0.519191	0.515408	0.520505	0.523438	0.523318	0.532234	0.538957	0.538601	0.538439	0.551541	0.540686	0.538845	0.540887	0.53979	0.523165	0.527452	0.529982	0.540171	0.540202	0.539715	0.539643	0.554466	0.551436	0.5567	0.55239	0.542226	0.51764	0.508514	0.502838	0.511491	0.516346	0.522104	0.52883	0.534216	0.536187	0.550996	0.551415	0.534188	0.524374
Time (s)	340	350	360	370	380	390	400	410	420	430	440	450	460	470	480	490	500	510	520	530	540	550	560	570	580	590	600	610	620	630	640	650	660	670	680	690	700	710	720	730	740	750	760	770	780	790	800	810	820
[truncated: 461 more columns]

## Sheet: Figure 2C
Number of actin patches for the different strains
WT	22	25	32	25	14	26	20	24	29	20	19	23	19	16	13	15	13	14	12	15	14	22
sac6Δ	52	53	128	56	68	58	52	56	139	58	75	98	36	62	70	46	58	60	134	74	57	63	63	107	62	60	84	78	68	83	74	75	66	49	62	57	66	53	83	62	105	42	65	47	69	87	68	62	47
scp1Δ	20	23	22	17	18	21	16	20	20	13	22	18	9	26	21	25	25	15	22	20	18	24	26	17	19	18	17	18	21	20	19
sac6Δscp1Δ	43	57	44	49	43	52	41	55	63	58	46	28	46	60	55	58	63	52	50	79	42	42	38	48	58	58	46	37	111	47	55	35
abp140Δ	16	19	14	14	18	19	18	20	21	16	13	18	14	15	14	21	17	17	18	18	17	18	25	25	20	17	17	20	21	22	21
sac6Δabp140Δ	67	40	42	50	58	41	93	126	42	84	53	84	34	50	56	45	57	47	47	33	39	53	46	43	29	40	49	78	31	29
[truncated: 10 more columns]
