# Supplementary material for: Mechanical stiffness of reconstituted actin patches correlates tightly with endocytosis efficiency
Source: PLoS Biol. 2019 Oct 25;17(10):e3000500. doi: 10.1371/journal.pbio.3000500 (PMC6834286; doi:10.1371/journal.pbio.3000500)
Supplement: S3 Data — (XLSX) [file pbio.3000500.s005.xlsx]

## Sheet: Figure 3A
	Purified proteins
Force(nN)	0.014911	0.0148912	0.0149032	0.0150636	0.0149794	0.0149831	0.0149502	0.0149724	0.0149329	0.0149814	0.0149656	0.0149276	0.0148986	0.0149026	0.014866	0.0149341	0.0149575	0.0150547	0.0152297	0.0153	0.0155067	0.0157202	0.015901	0.0162644	0.0166072	0.0169098	0.0173019	0.0177593	0.0181346	0.0186562	0.0192768	0.019746	0.0204187	0.0210106	0.0217356	0.0225387	0.0233394	0.0241208	0.0251333	0.0259295	0.0271158	0.0280131	0.0291743	0.0303856	0.0316917	0.0328339	0.0342913	0.035549	0.0369403
Gel thickness (nm)	434.878	436.483	435.513	429.824	433.493	433.197	435.857	437.162	437.254	433.338	434.611	437.686	435.882	435.559	435.417	437.155	435.26	434.668	432.021	433.619	431.646	433.271	433.447	430.874	433.944	429.457	428.393	430.553	431.058	432.986	428.054	430.363	429.179	430.616	427.319	423.561	423.674	422.154	423.215	424.081	420.379	421.105	419.843	417.208	414.16	417.849	413.006	415.203	413.891
	Elasticity(Pa) purified proteins
Purified proteins	1550.38	881.104	845.074	950.495	731.114	784.619	864.899	762.115	531.355	1282.14	2053.89	591.303	987.095	323.056	758.705	1063.45	2258.66	870.672	2502.16	1841.48	1322.08	976.179	613.295	557.603	471.821	412.362	9171.42	1000.94	914.974	574.346	888.215	586.589	769.073	621.618	738.019	878.99	1032.73	861.61	788.667	906.153	843.269	600.034	215.816	2924.8	558.133	13408.3
	WT protein extract
Force(nN)	0.00320575	0.00330284	0.00332619	0.0033568	0.0034576	0.00358205	0.00369977	0.00386987	0.00398917	0.00420586	0.00445513	0.00471012	0.00504866	0.00531842	0.00568303	0.006032	0.00651608	0.00689862	0.00744852	0.00799464	0.00855498	0.00924882	0.00987686	0.0106021	0.0113443	0.0122415	0.0130939	0.0139791	0.0149138	0.0161322	0.0171206	0.0183312	0.0195931	0.0209753	0.0222896	0.0237258	0.0253033	0.0269074	0.0284471	0.0301991	0.0321835	0.0340525	0.03593	0.0380518	0.0401553	0.0423502	0.0447349	0.0467976	0.0494964
Gel thickness (nm)	441.878	442.081	443.816	440.391	442.481	444.275	446.399	444.199	449.219	448.533	448.928	449.34	447.012	447.08	448.606	447.892	447.617	446.111	445.736	448.423	445.139	443.145	445.18	444.039	445.634	442.799	443.27	441.534	441.646	439.485	441.947	444.211	441.369	439.928	437.636	438.856	436.691	438.338	438.538	437.562	436.343	437.661	436.209	433.345	432.744	435.399	431.604	437.678	432.7
	Elasticity(Pa) protein extract
WT	1141.86	4157.07	10144	3099.76	11504.9	14165.2	4354.8	5858.62	4531.42	6824.59	7416.59	5490.68	22670	12561.1	6957.16	23529.5	25441.4	6245.58	5960.67	4419.3	2473.95	9663.46	8648.23	2521.42	2693.83	5074.53	4464.74	6536.76	5140.09	4318.21	11731.2	4989.29	6603.02	18692.3	11080.2	3650.5	5956.72	4116.04	7728.96	3164.71	8090.79	3356.79	4519.74	5612.37	5750.34	6888.33	4285.7	9134.09	5985.21
[truncated: 216 more columns]

## Sheet: Figure 3B
	Elasticity(Pa) protein extract
WT	1141.86	4157.07	10144	3099.76	11504.9	14165.2	4354.8	5858.62	4531.42	6824.59	7416.59	5490.68	22670	12561.1	6957.16	23529.5	25441.4	6245.58	5960.67	4419.3	2473.95	9663.46	8648.23	2521.42	2693.83	5074.53	4464.74	6536.76	5140.09	4318.21	11731.2	4989.29	6603.02	18692.3	11080.2	3650.5	5956.72	4116.04	7728.96	3164.71	8090.79	3356.79	4519.74	5612.37	5750.34	6888.33	4285.7	9134.09	5985.21
sac6Δ	600.622	2278.72	946.645	5824.35	1372.61	1684.55	2173.27	654.09	607.348	2441.21	2777.61	6752.58	1584.37	8203.76	2208.16	1755.75	2125.14	1515.15	3121.4	2448.88	2822.97	3703.51	13073.6	5943.19	4457.6	2047.4	2435.86	10258.1	8862.24	4023.87	5217.24	14576.2	20025.2	6616.9	4162.77	5931.1	8260.52	2990.78	7833.73	6383.98	21882.2	29037.8	378.862	1035.72	1192.61	1530.95	874.54	640.928	3082.02
scp1Δ	2337.82	4408.44	3273.71	1233.21	1633.78	2873.09	4134.02	3950.29	6649.19	3760.22	1754.33	8416.03	3017.6	6398.34	2192.13	3936.7	4229.35	8974.87	2062.07	4222.43	6279.05	5527.89	3743.61	2454.93	2153.17	2731.53	9695.83	1230.64	3741.87	15539.7	4712.19	7346.78	4575.56	3921.69	2515.4	2749.79	9321.57	2585.99	1850.24	2646.93	4870.79	4217.43	4723.19	4242.59	3913.42	4848.2	3250.49	13149.6	1330.52
sac6Δscp1Δ	1646.89	2600.13	4360.88	6705.86	4111.53	5789.99	6393.93	11831.3	27925.8	26727.2	2395.59	4028.32	3926.84	1520.06	4170.58	6711.94	2346.88	1413.83	11028.8	3748.91	2236.17	2287.23	1953.49	3482.32	3585.09	2304.31	4101.17	2110.62	6340	4487.28	2317.14	1631.97	2067.83	2328.81	837.741	3562.56	4200.8	1147.17	3460.71	5292.59	1479.27	1591.65	1679.28	3143.06	2971.64	1174.91	1052.44	1666.17	3285.34
abp140Δ	4012.2	7904.78	1777.9	14719.9	6812.35	11555.4	6951.8	1345.14	20145.3	6309.84	7746.78	1710.62	3533.9	9198.12	4874.56	11122.3	9092.99	6320.61	9394.06	4864.37	8110.44	4679.21	4243.49	3727.58	3423.94	8127.66	5749.75	9795.33	11219.2	5651.49	2661.38	6197.72	4200.54	2195.69	10812.2	8339.06	8053.84	3162.19	2426.68	5980.32	7754.6	6773.64	1643.62	5461.96	3339.57	7527.37	3013.85	3026.56	5117.25
sac6Δabp140Δ	8686.72	951.111	743.053	1870.22	1795.75	1028.56	544.726	4218.73	9846.45	1548.46	2118.78	934.773	2588.54	1500.12	3955	2700.39	1725.89	837.482	2919.49	1711.29	2289.53	2479.21	1729.06	4072.97	701.514	735.678	3061.8	3161.12	2612.98	726.808	1650.58	1242.76	1634.97	1870.25	5446.19	1765.79	5457.43	6752.35	4029.4	2547.69	2024.22	12171.9	1446.59	1481.85	1863.86	2782.21	7511.79	3527.55	1289.73
[truncated: 62 more columns]

## Sheet: Figure 3C
Protein extract sac6 scp1 + Sac6
Concentration (nM)	Elasticity relative to WT
0	0.4939
50	0.6935
100	0.7473
250	2.2869
Purified proteins + Sac6
Concentration (nM)	Elasticity relative to WT
0	0.136
50	0.2648
100	0.8568
250	1.2237
1000	1.4623
